# Supplementary material for: Targeted temperature management in cardiac arrest: survival evaluated by propensity score matching
Source: Scand J Trauma Resusc Emerg Med. 2017 Mar 16;25:31. doi: 10.1186/s13049-017-0373-1 (PMC5356272; doi:10.1186/s13049-017-0373-1)
Supplement: Additional file 1: Table S5. — Distribution of the presumed cause of cardiac arrest before and after matching. (XLSX 10 kb) [file 13049_2017_373_MOESM1_ESM.xlsx]

## Sheet: Ark1
Table 5: Distribution of the presumed cause of cardiac arrest before and after matching
		Before matching									After Matching
		Control (n = 153)				Treated (n = 183)					Control (n=96)				Treated (n = 96)
		Count		Percent		Count		Percent			Count		Percent		Count		Percent
Acute myocardial infarction		43/153		28%		104/183		57%			31/96		32%		48/96		50%
Previous myocardial infarction		7/153		5%		24/183		13%			6/96		6%		12/96		13%
Other heart disease		6/153		4%		10/183		5%			4/96		4%		4/96		4%
Intoxication		10/153		7%		4/183		2%			7/96		7%		3/96		3%
Trauma		5/153		3%		0/183					2/96		2%		0/96
Cerebral injury		5/153		3%		1/183		1%			4/96		4%		1/96		1%
Other		61/153		40%		36/183		20%			35/96		36%		26/96		27%
Unknown		16/153		10%		4/183		2%			7/96		7%		2/96		2%
